# Supplementary material for: Dataset on the effect of soaking Kale (Brassica Oleraceae L. var. acephala DC.) seeds in solution based on amorphous silicon dioxide on the bioactive components and physiological growth parameters
Source: Data Brief. 2022 Jan 5;40:107789. doi: 10.1016/j.dib.2022.107789 (PMC8749153; doi:10.1016/j.dib.2022.107789)
Supplement: Supplementary file 1 [file mmc1.xlsx]

## Sheet: ورقة1
Treatment	Concentration	Total N (mg kg-1 FW)	TAC (mg RE/g FW)	Ascorbic acid (mg/100g)	Total phenols (mg GAE/g DW)	Dry weight (DW), (%)	Fresh weight, (g/100 plants)	Chl a (mg/g) FW	Chl-b (mg/g) FW	Total Carotenoids (mg/g) FW	Total chlorophyll (mg/g) FW	Plant Height, (cm)	Germination, (%)
Control	Distilled water	13.68	30.7656	37.17	160.54	0.495	5.09	4.758	1.51	2.214	6.268	5.06	74
Control	Distilled water	13.47	31.9758	37.51	154.65	0.51	5.97	4.849	1.56	2.151	6.409	5.83	74
Control	Distilled water	13.2105	29.3931	37.65	136.47	0.51	4.72	4.76	1.33	2.23	6.09	5.33	67
Control	Distilled water	12.5	29.0556	37.37	148.15	0.5	5.28					5.33	69
Control	Distilled water	12.71	29.3373	38.81	149.072	0.48	4.79					5.5	74
Control	Distilled water	12.87	29.5935	36.42	134.119	0.48	5.22					5.56	77
SD1	50 mg. L-1	11.71	51.759	51.8396	286.62	0.544	6.82	7.128	1.445	2.551	8.574	8.7	70
SD1	50 mg. L-1	11.18	49.9926	52.1124	281.398	0.549	6.8	7.258	1.398	2.87	8.65	7.83	77
SD1	50 mg. L-1	12.29	50.5602	51.5668	270.644	0.54	6.62	7.123	1.63	2.923	8.75	7.46	76
SD1	50 mg. L-1	12.55	56.565	53.2038	289.43	0.549	6.43					8.45	74
SD1	50 mg. L-1	11.92	56.1753	53.3402	262.19	0.549	6.66					8.66	73
SD1	50 mg. L-1	12.34	55.0062	53.272	285.75	0.543	6.47					8.73	75
SD2	100 mg. L-1	15.39	43.524	40.926	210.371	0.52	6.29					5.5	72
SD2	100 mg. L-1	15.368	44.4351	42.2902	219.435	0.52	5.76	6.77	1.761	2.36	8.539	5.3	75
SD2	100 mg. L-1	15.63	43.17	41.6763	221.483	0.51	6.47	6.71	1.869	2.33	8.58	5.5	76
SD2	100 mg. L-1	15.26	44.0373	41.9492	236.693	0.52	6.67	6.744	1.54	2.34	8.289	5.93	74
SD2	100 mg. L-1	15.973	43.5714	40.9942	240.533	0.521	6.62					6.16	78
SD2	100 mg. L-1	15.079	43.3695	41.4035	243.811	0.502	7.09					6.66	73
SD3	200 mg. L-1	16.36	31.0134	34.446	135.963	0.608	4.44	6.018	2.857	2.069	8.87	5.1	77
SD3	200 mg. L-1	15.97	28.6596	35.5374	142.364	0.6	4.37	6.186	2.665	2.206	8.851	5.14	77
SD3	200 mg. L-1	16.026	28.0914	34.8553	142.364	0.597	3.93	6.23	2.55	2.099	8.78	4.9	77
SD3	200 mg. L-1	16.52	28.3623	34.446	134.273	0.59	3.91					4.53	67
SD3	200 mg. L-1	16.052	27.6774	34.7871	135.297	0.597	3.95					4.83	78
SD3	200 mg. L-1	16.42	30.7731	34.446	135.194	0.607	3.8					4.86	66
SD4	333 mg. L-1	19.9736	24.6639	30.6945	131.61	0.624	4.24	6.629	2.169	2.24	8.798	3.87	78
SD4	333 mg. L-1	20.658	25.0932	34.718	136.628	0.63	4.05	7.168	1.944	2.446	9.113	4.16	85
SD4	333 mg. L-1	19.605	26.9538	35.6056	125.567	0.601	4.32	6.84767	2.32	2.3	9.176	4.5	75
SD4	333 mg. L-1	20.52	31.0893	35.3328	117.373	0.6194	4.189					4.33	68
SD4	333 mg. L-1	19.868	33.0078	36.8334	115.069	0.625	4.226					4.86	74
SD4	333 mg. L-1	19.842	34.1829	35.4692	119.627	0.632	3.95					3.73	70
